# Supplementary material for: Adherence Measures for Patients with Metastatic Castration-Resistant Prostate Cancer Treated with Abiraterone Acetate plus Prednisone: Results of a Prospective, Cluster-Randomized Trial
Source: Cancers (Basel). 2020 Sep 8;12(9):2550. doi: 10.3390/cancers12092550 (PMC7564106; doi:10.3390/cancers12092550)
Supplement: Supplementary file 1 [file cancers-12-02550-s001.zip]

Archive with 3 entries (2 files):
- cancers-893202-supple/
- cancers-893202-supple/cancers-893202-supple-figure S1.pdf
- cancers-893202-supple/cancers-893202-supplementary material S1 Study protocol Version 4.0.pdf
